# Supplementary material for: Lactate Like Fluconazole Reduces Ergosterol Content in the Plasma Membrane and Synergistically Kills Candida albicans
Source: Int J Mol Sci. 2021 May 14;22(10):5219. doi: 10.3390/ijms22105219 (PMC8156871; doi:10.3390/ijms22105219)
Supplement: Supplementary file 1 [file ijms-22-05219-s001.zip]

Archive with 1 entries (1 files):
- ijms-1217987-supplementary.pdf
